# Supplementary material for: Neuronal fragile X mental retardation protein activates glial insulin receptor mediated PDF-Tri neuron developmental clearance
Source: Nat Commun. 2021 Feb 19;12:1160. doi: 10.1038/s41467-021-21429-4 (PMC7896095; doi:10.1038/s41467-021-21429-4)
Supplement: Supplementary file 4 — Source Data [file 41467_2021_21429_MOESM4_ESM.xlsx]

## Sheet: Fig2
Fig2a
raw data								outliers removed
Particle count	control	repo>shiTS		Particle area	control	repo>shiTS		Particle count	control	repo>shiTS		Particle area	control	repo>shiTS
	10	68			29.956	605.641			10	68			29.956	605.641
	85	84			1696.57	1038.07				84				1038.07
	20	76			140.617	997.007			20	76			140.617	997.007
	12	71			47.577	1457.45			12	71			47.577	1457.45
	19	87			112.776	2327.41			19	87			112.776
	20	76			96.917	572.337			20	76			96.917	572.337
	2	14			7.577	36.476			2	14			7.577	36.476
	1	21			2.291	64.317			1	21			2.291	64.317
	14	15			18.502	106.256			14	15			18.502	106.256
	28	43			190.661	142.555			28	43			190.661	142.555
	9	64			27.137	622.909			9	64			27.137	622.909
	11	0			103.26	0			11	0			103.26	0
	0	43			0	705.2			0	43			0	705.2
	9	77			11.982	341.675			9	77			11.982	341.675
	22	35			259.208	198.238			22	35			259.208	198.238
	3	4			10.925	13.921			3	4			10.925	13.921
	5	31			32.247	125.815			5	31			32.247	125.815
	12	23			36.476	53.392			12	23			36.476	53.392
	9	70			15.33	605.993			9	70			15.33	605.993
	30	41			331.102	147.313			30	41				147.313
Fig2b
raw data								outliers removed
Particle count	control	repo>drpr-RNAi		Particle area	control	repo>drpr-RNAi		Particle count	control	repo>drpr-RNAi		Particle area	control	repo>drpr-RNAi
	7	42			25.903	390.838			7	42			25.903	390.838
	8	53			46.52	441.059			8	53			46.52	441.059
	5	24			46.52	412.512			5	24			46.52	412.512
	0	67			0	779.914			0	67			0	779.914
	23	55			170.926	1206.52			23	55			170.926	1206.52
	29	61			175.331	1074.89				61			175.331	1074.89
	0	43			0	786.787			0	43			0	786.787
	18	4			124.229	7.048			18	4			124.229	7.048
	2	54			33.833	694.275			2	54			33.833	694.275
	3	66			8.282	800.531			3	66			8.282	800.531
	25	26			116.3	149.604			25	26			116.3	149.604
	8	65			18.855	878.769			8	65			18.855	878.769
	3	81			36.123	684.231			3	81			36.123	684.231
	4	24			75.066	141.322			4	24			75.066	141.322
	10	43			37.357	519.473			10	43			37.357	519.473
	4	56			16.564	605.464			4	56			16.564	605.464
	45	56			405.992	665.2				56				665.2
Fig2c
raw data								outliers removed
Particle count	control	drprKO		Particle area	control	drprKO		Particle count	control	drprKP		Particle area	control	drprKO
	15	54			66.784	377.27		none identified					66.784	377.27
	25	81			211.807	460.971							211.807	460.971
	17	73			122.291	561.235							122.291	561.235
	69	49			217.093	391.895							217.093	391.895
	16	64			61.322	696.566							61.322	696.566
	75	40			860.443	447.755								447.755
	32	45			373.217	388.9							373.217	388.9
	34	81			274.714	652.865							274.714	652.865
	55	55			321.234	935.686							321.234	935.686
	35	58			373.393	819.21							373.393	819.21
	20	85			210.045	873.835							210.045	873.835
	35	60			274.01	547.667							274.01	547.667
	32	66			262.556	1032.07							262.556	1032.07
	30	48			246.521	239.12							246.521	239.12
	19	64			211.278	1324.41							211.278	1324.41
	49	45			288.811	288.988							288.811	288.988
	30	68			193.833	873.13							193.833	873.13
	0	58			0	638.416							0	638.416
	0	98			0	1207.05							0	1207.05
	0	41			0	216.212							0	216.212
	34	50			135.507	208.635							135.507	208.635
	2	22			1.41	170.926							1.41	170.926
		81				1159.65								1159.65

## Sheet: Fig3
Fig3b
raw data								outliers removed
Particle count	control	AG>drpr-RNAi		Particle area	control	AG>drpr-RNAi		Particle count	control	AG>drpr-RNAi		Particle area	control	AG>drpr-RNAi
	5	0			37.533	0			5	0			37.533	0
	15	3			63.436	12.687			15	3			63.436	12.687
	14	0			74.361	0			14	0			74.361	0
	2	5			5.463	24.317			2	5			5.463	24.317
	34	0			361.763	0			34	0				0
	0	0			0	0			0	0			0	0
	13	0			78.062	0			13	0			78.062	0
	70	40			538.504	175.683				40				175.683
	11	82			58.855	713.835			11				58.855
	19	52			115.243	403.878			19	52			115.243	403.878
	4	28			16.212	166.344			4	28			16.212	166.344
	8	15			53.04	155.595			8	15			53.04	155.595
	14	32			98.855	331.983			14	32			98.855	331.983
	0	10			0	46.872			0	10			0	46.872
	19	42			82.115	396.653			19	42			82.115	396.653
		14				78.414				14				78.414
		39				401.058				39				401.058
		19				191.366				19				191.366
		21				68.37				21				68.37
Fig3c
raw data								outliers removed
Particle count	control	EG>drpr-RNAi		Particle area	control	EG>drpr-RNAi		Particle count	control	EG>drpr-RNAi		Particle area	control	EG>drpr-RNAi
	0	39			0	309.957			0	39			0	309.957
	1	15			4.582	99.207			1	15			4.582	99.207
	6	14			33.656	149.075			6	14			33.656	149.075
	1	23			0.705	453.57			1	23			0.705	453.57
	17	36			112.247	258.679			17	36			112.247	258.679
	40	40			359.12	708.196				40				708.196
	6	40			108.194	382.38			6	40			108.194	382.38
	27	46			258.327	254.626			27	46				254.626
	9	29			53.745	327.049			9	29			53.745	327.049
	5	48			5.286	24.846			5	48			5.286	24.846
	0	7			0	11.982			0	7			0	11.982
	14	2			97.269	161.939			14	2			97.269	161.939
	1	22			3.348	207.93			1	22			3.348	207.93
	4	43			26.432	87.225			4	43			26.432	87.225
	8	15			26.432	25.551			8	15			26.432	25.551
	0	3			0				0	3			0
	18				58.855				18				58.855
	33				361.587
	5				7.577				5				7.577
Fig3d
raw data								outliers removed
Particle count	control	CG>drpr-RNAi		Particle area	control	CG>drpr-RNAi		Particle count	control	CG>drpr-RNAi		Particle area	control	CG>drpr-RNAi
	5	22			15.154	911.016			5	22			15.154
	72	3			784.143	190.485				3				190.485
	14	17			194.89	84.053			14	17			194.89	84.053
	21	11			240.353	64.67			21	11			240.353	64.67
	5	23			88.282	165.287			5	23			88.282	165.287
	10	35			23.436	345.199			10	35			23.436	345.199
	85	25			836.302	234.186				25				234.186
	2	16			5.11	146.961			2	16			5.11	146.961
	0	22			0	138.326			0	22			0	138.326
	0	36			0	787.315			0	36			0
	39	12			103.965	185.727			39	12			103.965	185.727
	7	36			10.397	244.582			7	36			10.397	244.582
	12	24			85.11	319.472			12	24			85.11	319.472
	8	30			14.626	268.547			8	30			14.626	268.547

## Sheet: Fig4
Fig4a/b
Raw data
MDBL vs SEZ Particle Count CG	control	CG>RNAi		MDBL vs SEZ Area CG	control	CG>RNAi		No outliers identified
	0	9			0	94.9783
	15	4			37.7094	43.8768
	1	25			2.81939	85.4628
	0	23			146.61	139.03
	0	8			0	36.3
	0	25			0	92.86
	14	28			25.73	131.98
	0	29			0	132.511
MDBL vs SEZ Particle Count EG	control	EG>RNAi		MDBL vs SEZ Area EG	control	EG>RNAi
	13	24			38.23	85.81
	24	18			50.57	120.53
	15	23			49.52	93.57
	12	9			23.26	17.09
	13	15			58.15	76.48
	10	6			26.26	17.621
	0	4			0	27.14
	9	12			20.62	40.88
Fig4c				Fig4d
Raw data				Raw data
PDF soma/brain	control	CG>RNAi		PDF soma/brain	control	EG>RNAi		No outliers identified
	0	1			0	0
	2	1			0	0
	0	0			0	0
	0	3			0	1
	1	3			0	0
	0	0			0	0
	0	3			0	1
	0	2			0	0
	0	1			0	0
	0	3			0	0
	0	2			0	0
	0	3			0
	0	1			0
		0			0
					0
					0

## Sheet: Fig5
Fig5
raw data
Particle count	control	draper-/+	dfmr1-/+	dfmr1-/-	draper-/-	draper-/dfmr1-		Particle area	control	draper-/+	dfmr1-/+	dfmr1-/-	draper-/-	draper-/dfmr1-
	36	3	19	36	30	8			537.975	14.978	93.569	789.606	451.631	15.33
	18	6	0	18	22	2			329.34	16.035	0	269.428	481.235	7.753
	0	8	0	16	19	41			0	61.146	0	517.887	594.011	439.825
	0	5	6	4	20	37			0	25.727	47.049	331.455	474.715	817.976
	52	58	12	25	94	67			342.556	1126.7	37.886	190.661	730.575	1063.09
	37	31	0	37	50	18			862.205	213.04	0	719.826	471.191	172.864
	0	4	0	0	73	21			0	14.626	0	0	760.531	70.132
	3	45	0	38	67	22			30.132	533.922	0	200.177	574.451	245.816
	0	6	3	19	24	21			0	59.207	12.863	329.34	215.155	211.454
	7	9	6	33	49	49			31.366	40.705	26.079	222.027	742.557	1308.2
	29	26	10	53	67	17			310.133	232.071	65.022	1313.31	1359.3	205.639
	40	24	15	64	39	20			398.063	175.155	129.163	432.424	427.138	70.661
	11	0	30	76	30	4			180.617	0	265.551	1182.21	168.106	15.33
	43	43	0	14	46	73			231.19	477.887	0	42.291	250.397	1407.05
	0	0	30	46	45	35			0	0	199.472	202.996	638.064	199.12
	22	7	0	58	58	54			56.916	12.511	0	272.248	512.072	811.456
	12	10	0	0		44			45.991	42.115	0	0		852.69
	4	16	49	0		30			13.745	120.177	196.829	0		310.309
	32	4	66	43		19			108.194	14.097	324.759	867.315		388.9
	28	2	43	33		52			134.802	2.643	183.613	460.266		81.41
	35	16				46			155.771	58.15				882.293
	0	1				21			0	4.229				94.097
	0	0				78			0	0				1629.43
	0	0				20			0	0				133.04
	0	0				42			0	0				611.984
	0					0			0					0
	0					85			0					621.676
						9								25.375
						24								134.802
						44								757.535
						10								7.742
outliers removed
Particle count	control	draper-/+	dfmr1-/+	dfmr1-/-	draper-/-	draper-/dfmr1-		Particle area	control	draper-/+	dfmr1-/+	dfmr1-/-	draper-/-	draper-/dfmr1-
	36	3	19	36	30	8				14.978	93.569	789.606	451.631	15.33
	18	6	0	18	22	2			329.34	16.035	0	269.428	481.235	7.753
	0	8	0	16	19	41			0	61.146	0	517.887	594.011	439.825
	0	5	6	4	20	37			0	25.727	47.049	331.455	474.715	817.976
	52		12	25	94	67			342.556		37.886	190.661	730.575	1063.09
	37	31	0	37	50	18					0	719.826	471.191	172.864
	0	4	0	0	73	21			0	14.626	0	0	760.531	70.132
	3		0	38	67	22			30.132		0	200.177	574.451	245.816
	0	6	3	19	24	21			0	59.207	12.863	329.34	215.155	211.454
	7	9	6	33	49	49			31.366	40.705	26.079	222.027	742.557	1308.2
	29	26	10	53	67	17			310.133		65.022	1313.31	1359.3	205.639
	40	24	15	64	39	20			398.063		129.163	432.424	427.138	70.661
	11	0	30	76	30	4			180.617	0	265.551	1182.21	168.106	15.33
	43		0	14	46	73			231.19		0	42.291	250.397	1407.05
	0	0	30	46	45	35			0	0	199.472	202.996	638.064	199.12
	22	7	0	58	58	54			56.916	12.511	0	272.248	512.072	811.456
	12	10	0	0		44			45.991	42.115	0	0		852.69
	4	16		0		30			13.745	120.177	196.829	0		310.309
	32	4		43		19			108.194	14.097		867.315		388.9
	28	2	43	33		52			134.802	2.643	183.613	460.266		81.41
	35	16				46			155.771	58.15				882.293
	0	1				21			0	4.229				94.097
	0	0				78			0	0				1629.43
	0	0				20			0	0				133.04
	0	0				42			0	0				611.984
	0					0			0					0
	0					85			0					621.676
						9								25.375
						24								134.802
						44								757.535
						10								7.742

## Sheet: Fig6
Fig6a
	Raw data				norm to a-tub				percent of control				Combined blots						No outliers identified
blot 1	draper-I	draper-II/III	a-tub			draper-I	draper-II/III			draper-I	draper-II/III		draper-I	control	dfmr1	draper-II/III	control	dfmr1
control	58.5	42.3	22100		control	0.00264706	0.00191403		control	1.11961	0.911196			1.11961	0.694589		0.911196	0.86259
	38.7	42.7	16000			0.00241875	0.00266875			1.02304	1.27049			1.02304	0.781634		1.27049	1.01306
	37.5	31.8	18500			0.00202703	0.00171892			0.857355	0.818313			0.857355	0.753169		0.818313	0.985533
dfmr1	35.8	39.5	21800		dfmr1	0.0016422	0.00181193		dfmr1	0.694589	0.86259			1.11863	0.943327		1.04986	0.986358
	46.2	53.2	25000			0.001848	0.002128			0.781634	1.01306			1.03738	0.722691		1.18056	1.29828
	40.6	47.2	22800			0.0017807	0.00207018			0.753169	0.985533			0.843982	0.81359		0.76958	1.13473
														1.13193	0.580232		1.20365	0.878417
	Raw data				norm to a-tub				percent of control					0.942064	0.536956		0.945896	0.853975
blot 2	draper-I	draper-II/III	a-tub			draper-I	draper-II/III			draper-I	draper-II/III			0.926001	0.614173		0.850456	0.904107
control	65.9	105	42200		control	0.00156161	0.00248815		control	1.11863	1.04986
	55.9	108	38600			0.00144819	0.00279793			1.03738	1.18056
	56.2	87	47700			0.0011782	0.0018239			0.843982	0.76958
dfmr1	50.7	90	38500		dfmr1	0.00131688	0.00233766		dfmr1	0.943327	0.986358
	34.1	104	33800			0.00100888	0.00307692			0.722691	1.29828
	43.5	103	38300			0.00113577	0.0026893			0.81359	1.13473
	Raw data				norm to a-tub				percent of control
blot 3	draper-I	draper-II/III	a-tub			draper-I	draper-II/III			draper-I	draper-II/III
control	79.6	121	38900			0.00204627	0.00311054			1.13193	1.20365
	84.3	121	49500			0.00170303	0.00244444			0.942064	0.945896
	91.4	120	54600			0.00167399	0.0021978			0.926001	0.850456
dfmr1	53.6	116	51100			0.00104892	0.00227006			0.580232	0.878417
	56.3	128	58000			0.00097069	0.0022069			0.536956	0.853975
	59.4	125	53500			0.00111028	0.00233645			0.614173	0.904107
Fig 6c
raw data										outliers removed
particle count	control	dfmr1	uas-draper; dfmr1		paticale area	control	dfmr1	uas-draper; dfmr1		particle count	control	dfmr1	uas-draper; dfmr1		particle area	control	dfmr1	uas-draper; dfmr1
	0	78	64			0	1074.19	997.889			0	78	64			0	1074.19
	2	31	29			13.04	213.04	304.847			2	31	29			13.04	213.04	304.847
	0	51	41			0	592.601	271.543			0	51	41			0	592.601	271.543
	3	0	10			54.273	0	62.731			3	0	10			54.273	0	62.731
	0	45	39			0	498.856	277.886			0	45	39			0	498.856	277.886
	14	35	6			132.335	270.309	27.313			14	35	6				270.309	27.313
	0	64	3			0	1564.94	40.176			0	64	3			0	1564.94	40.176
	34	48	22			232.776	1293.92	160.177				48	22				1293.92	160.177
	23	3	50			296.212	11.278	416.918				3	50				11.278	416.918
	0	53	57			0	762.822	526.169			0	53	57			0	762.822	526.169
	0	31	24			0	502.557	234.362			0	31	24			0	502.557	234.362
	0	37	78			0	429.781	1147.14			0	37	78			0	429.781
	41	87	41			291.102	1188.02	467.667				87	41				1188.02	467.667
	7	77	0			38.767	621.147	0			7	77	0			38.767	621.147	0
	17	9	4			94.097	49.692	7.753			17	9	4			94.097	49.692	7.753
	0	52	58			0	631.368	284.582			0	52	58			0	631.368	284.582
	10	66	20			31.718	546.786	164.582			10	66	20			31.718	546.786	164.582
	0	68	27			0	479.12	183.965			0	68	27			0	479.12	183.965
	1	36	8			7.753	370.574	46.872			1	36	8			7.753	370.574	46.872
	0	10	14			0	54.097	53.921			0	10	14			0	54.097	53.921
	0	60	7			0	583.79	29.075			0	60	7			0	583.79	29.075
		48					593.482					48					593.482

## Sheet: Fig7
Fig7a
raw data								outliers removed
Particle count	control	elav>drpr-RNAi		Particle area	control	elav>drpr-RNAi		Particle count	control	elav>drpr-RNAi		Particle area	control	elav>drpr-RNAi
	0	48			0	320.53		none identified				none identified
	21	45			211.631	359.825
	12	15			74.538	49.516
	0	39			0	281.058
	4	0			14.097	0
	5	29			31.366	160.177
	0	61			0	598.768
	8	19			29.604	122.467
	24	37			310.133	421.675
	38	48			381.851	316.477
	19	0			135.683	0
		21				191.19
		65				433.129
		55				637.359
		38				387.666
		62				579.914
raw data								outliers removed
Particle count	control	repo>drpr-RNAi		Particle area	control	repo>drpr-RNAi		Particle count	control	repo>drpr-RNAi		Particle area	control	repo>drpr-RNAi
	41	12			305.552	62.555		none identified					305.552	62.555
	6	0			17.621	0							17.621	0
	31	31			315.596	418.151							315.596
	0	0			0	0							0	0
	39	0			280.529	0							280.529	0
	0	6			0	17.445							0	17.445
	0	1			0	2.115							0	2.115
	0	13			0	66.256							0	66.256
	8	24			45.463	207.049							45.463
	26	0			171.983	0							171.983	0
	36	0			242.115	0							242.115	0
	20	0			100.441	70.661							100.441	70.661
	0	8			0	269.781							0
	0	21			0	58.326							0	58.326
		4			0	188.723							0	188.723
		25

## Sheet: Fig8
Fig8
Raw data				Outliers removed
Puncta count	control	InR[E19(HR)]		Puncta count	control	InR[E19(HR)]
	17	49			17	49
	26	0			26	0
	12	58			12	58
	6	13			6	13
	10	37			10	37
	59	12				12
	33	46				46
	0	22			0	22
	8	14			8	14
	11	11			11	11
	4	30			4	30
	37	0				0
	0	69			0	69
	0	48			0	48
	0	100			0	100
	1	65			1	65
	10	98			10	98
	49	48				48
	0	59			0	59
	0				0
Raw data				Outliers removed
Area	control	InR[E19(HR)]		Area	control	InR[E19(HR)]
	90.749	243.701			90.749	243.701
	100.969	0			100.969	0
	19.912	326.345			19.912	326.345
	30.661	15.859			30.661	15.859
	35.066	203.525			35.066	203.525
	121.41	39.824			121.41	39.824
	59.56	451.279			59.56	451.279
	0	110.485			0	110.485
	80.529	141.674			80.529	141.674
	45.815	31.718			45.815	31.718
	6.344	147.313			6.344	147.313
	151.719	0			151.719	0
	0	163.172			0	163.172
	0	172.512			0	172.512
	0	145.375			0	145.375
	2.819	369.164			2.819	369.164
	11.454	278.063			11.454	278.063
	434.186	184.142				184.142
	0	175.86			0	175.86
	0				0

## Sheet: Fig9
Fig9a/c
raw data				norm to control			combined
InRp intensity	control	dfmr1		control	dfmr1		control	dfmr1		no outlers identified
	18.9147	13.313		1.08839	0.766059		1.08839	0.766059
	11.0409	8.0242		0.635318	0.46173		0.635318	0.46173
	27.5196	7.4852		1.58354	0.430715		1.58354	0.430715
	18.9707	13.9956		1.09162	0.805338		1.09162	0.805338
	17.1681	7.0814		0.98789	0.407479		0.98789	0.407479
	10.6573	11.9414		0.613244	0.687134		0.613244	0.687134
							0.815565	0.824214
raw data				norm to control			1.42811	0.781438
InRp intensity	control	dfmr1		control	dfmr1		0.961446	0.810423
	52.7139	53.2729		0.815565	0.824214		0.980772	0.803545
	92.3059	50.5081		1.42811	0.781438		0.913392	0.854981
	62.1429	52.3815		0.961446	0.810423		0.90071
	63.392	51.937		0.980772	0.803545
	59.0369	55.2615		0.913392	0.854981
	58.2172			0.90071
Fig9b/d/e
raw data									outliers removed
particle count	control	dfmr1	uas-InRCA; dfmr1		control	dfmr1	uas-InRCA; dfmr1		particle count	control	dfmr1	uas-InRCA; dfmr1		particle area	control	dfmr1	uas-InRCA; dfmr1
	5	98	17		28.899	1664.5	48.282			5	98	17			28.899	1664.5	48.282
	0	34	4		0	1208.81	16.388			0	34	4			0	1208.81	16.388
	64	54	39		642.645	555.773	491.279				54	39				555.773	491.279
	7	34	59		30.132	212.512	1069.08			7	34	59			30.132	212.512	1069.08
	0	54	6		0	1867.67	32.599			0	54	6			0	1867.67	32.599
	0	78	20		0	1942.56	113.128			0	78	20			0	1942.56	113.128
	0	75	42		0	666.081	253.217			0	75	42			0	666.081	253.217
	11	95	56		68.194	792.425	528.988			11	95	56			68.194	792.425	528.988
	56	38	47		531.808	256.036	616.213				38	47				256.036	616.213
		66	39			356.829	358.591				66	39				356.829	358.591

## Sheet: Fig10
Fig10b
raw data
Particle count	control	dfmr1	shrub-/+; dfmr1		Particle area	control	dfmr1	shrub-/+; dfmr1
	15	83	59			66.784	1113.31	563.526
	25	50	15			211.807	701.148	57.269
	17	66	13			122.291	1115.95	120.881
	69	103	29			217.093	171.454	260.794
	16	33	86			61.322	182.732	1053.92
	75	132	19			860.443	1161.59	238.415
	32	41	103			373.217	223.261	543.79
	34	17	35			274.714	141.498	200.353
	55	29	50			321.234	106.784	503.79
	2	100	43			13.216	972.162	336.389
	14	32	76			107.666	123.172	727.932
	38	84	76			401.587	1240.53	698.328
	11	31	17			31.013	140.97	88.635
	14	44	6			48.106	2174.99	30.308
	13	35	33			29.251	146.08	166.52
	0	56	17			0	396.829	94.802
			45					281.939
			89					793.306
outliers removed
Particle count	control	dfmr1	shrub-/+; dfmr1		Particle area	control	dfmr1	shrub-/+; dfmr1
none identified						66.784	1113.31	563.526
						211.807	701.148	57.269
						122.291	1115.95	120.881
						217.093	171.454	260.794
						61.322	182.732	1053.92
							1161.59	238.415
						373.217	223.261	543.79
						274.714	141.498	200.353
						321.234	106.784	503.79
						13.216	972.162	336.389
						107.666	123.172	727.932
						401.587	1240.53	698.328
						31.013	140.97	88.635
						48.106	2174.99	30.308
						29.251	146.08	166.52
						0	396.829	94.802
								281.939
								793.306

## Sheet: Sup1
Supp Fig1
Raw data						Raw data				Outliers removed
Total PDF neurons	control	draper[D5]		No outlieres identified		%TUNEL+ PDF neurons	control	draper[D5]		%TUNEL+ PDF neurons	control	draper[D5]
	2	2					0.5	1				1
	2	1					1	0			1
	3	1					1	1			1	1
	3	3					1	1			1	1
	2	3					1	1			1	1
	2	2					1	1			1	1
	3	2					1	1			1	1
	2	2					1	1			1	1
	3	2					0.6666	0.5
	2	3					0.5	1				1
	2	1					1	1			1	1
	2	2					0.5	1				1
	3						1				1
	2						1				1
	2						1				1

[truncated: 4 more sheets: sup3, sup7, sup8, Sup9]
